# Supplementary material for: ATF3-Induced Mammary Tumors Exhibit Molecular Features of Human Basal-Like Breast Cancer
Source: Int J Mol Sci. 2021 Feb 26;22(5):2353. doi: 10.3390/ijms22052353 (PMC7956570; doi:10.3390/ijms22052353)
Supplement: Supplementary file 1 [file ijms-22-02353-s001.zip]

Archive with 15 entries (12 files):
- ATF3 Supplementary_IJMS Submission/
- ATF3 Supplementary_IJMS Submission/Supplementary Table 1 .docx
- __MACOSX/
- __MACOSX/ATF3 Supplementary_IJMS Submission/
- __MACOSX/ATF3 Supplementary_IJMS Submission/._Supplementary Table 1 .docx
- ATF3 Supplementary_IJMS Submission/Sup_Fig1.tif
- __MACOSX/ATF3 Supplementary_IJMS Submission/._Sup_Fig1.tif
- ATF3 Supplementary_IJMS Submission/Sup_Fig2.tif
- __MACOSX/ATF3 Supplementary_IJMS Submission/._Sup_Fig2.tif
- ATF3 Supplementary_IJMS Submission/Sup_Fig3.tif
- __MACOSX/ATF3 Supplementary_IJMS Submission/._Sup_Fig3.tif
- ATF3 Supplementary_IJMS Submission/Sup_Fig4.tif
- __MACOSX/ATF3 Supplementary_IJMS Submission/._Sup_Fig4.tif
- ATF3 Supplementary_IJMS Submission/Sup_Fig5.tif
- __MACOSX/ATF3 Supplementary_IJMS Submission/._Sup_Fig5.tif
